# Supplementary material for: Stasis Leg Ulcers: Venous System Revises by Triggered Angiography Non-Contrast-Enhanced Sequence Magnetic Resonance Imaging
Source: Diagnostics (Basel). 2020 Sep 17;10(9):707. doi: 10.3390/diagnostics10090707 (PMC7554685; doi:10.3390/diagnostics10090707)
Supplement: Supplementary file 1 [file diagnostics-10-00707-s001.zip]

Archive with 4 entries (4 files):
- MRA Video supplement 2.mov
- __MACOSX/._MRA Video supplement 2.mov
- video TRANCE supplement 1 MRV.mp4
- __MACOSX/._video TRANCE supplement 1 MRV.mp4
